# Supplementary material for: Ecto-5' -Nucleotidase CD73 (NT5E), vitamin D receptor and FGF23 gene polymorphisms may play a role in the development of calcific uremic arteriolopathy in dialysis patients – Data from the German Calciphylaxis Registry
Source: PLoS One. 2017 Feb 17;12(2):e0172407. doi: 10.1371/journal.pone.0172407 (PMC5315275; doi:10.1371/journal.pone.0172407)
Supplement: S1 File — (XLSX) [file pone.0172407.s001.xlsx]

## Sheet: HWE, call_rate
SNPID	n_total	HWE_pval (for total group)	call_rate
rs10108951	509	0.304514	0.990272
rs10112428	510	0.273865	0.992218
rs10190	512	0.137099	0.996109
rs10222469	467	0.885927	0.90856
rs10744643	512	0.475298	0.996109
rs10774227	497	0.778208	0.966926
rs10783223	512	0.724224	0.996109
rs10875693	511	0.68747	0.994163
rs10875694	502	0.640053	0.976654
rs10908491	512	0.478048	0.996109
rs11063118	511	0.0403886	0.994163
rs11168267	499	0.561827	0.970817
rs11168275	510	0.804307	0.992218
rs11168287	511	0.425441	0.994163
rs11168292	499	0.922432	0.970817
rs11574044	510	0.660965	0.992218
rs11574113	510	0.410765	0.992218
rs11706570	512	0.903301	0.996109
rs11713272	503	0.162057	0.978599
rs12090516	510	0.381785	0.992218
rs12228024	507	3.21e-24	0.986381
rs12304114	509	0.525978	0.98249
rs12401854	513	0.6212	0.998054
rs12485716	511	0.113699	0.994163
rs12721364	492	0.745065	0.957198
rs12721373	510	0.831311	0.992218
rs12721395	510	0.37571	0.992218
rs12721397	510	1	0.992218
rs12812339	503	0.505904	0.978599
rs12827401	502	0.89456	0.976654
rs13068501	505	0.294039	0.992218
rs13095172	511	0.102239	0.994163
rs13312747	497	0.42183	0.966926
rs13320637	510	0.657015	0.992218
rs1354159	511	0.45425	0.994163
rs1354162	510	0.0275219	0.992218
rs1463892	512	0.288679	0.996109
rs1501898	510	0.678744	0.994163
rs1540339	504	0.260894	0.980545
rs1544410	512	0.528677	0.996109
rs16832956	512	0.374689	0.996109
rs17203502	507	0.929217	0.986381
rs17282015	510	0.0694083	0.992218
rs17708472	512	0.456778	0.996109
rs17881535	510	0.314113	0.992218
rs17882106	496	0.481865	0.964981
rs1800802	513	0.790238	0.998054
rs1801725	494	0.0582528	0.961089
rs1847029	512	0.700636	0.996109
rs1888057	504	0.789409	0.980545
rs1973490	510	0.718243	0.992218
rs2060553	507	0.756393	0.986381
rs2065114	511	0.587626	0.980545
rs2070632	483	0.905306	0.939689
rs2075166	504	0.240421	0.994163
rs2075316	513	1	0.998054
rs2107301	510	0.183124	0.992218
rs2149860	513	0.855316	0.998054
rs2189480	503	0.577665	0.978599
rs2228570	501	0.076757	0.974708
rs2238135	513	0.559944	0.998054
rs2238136	512	0.744313	0.996109
rs2238138	511	0.480435	0.994163
rs2238140	513	0.65849	0.998054
rs2239179	510	0.0138639	0.992218
rs2239181	510	0.822246	0.992218
rs2239182	496	0.177454	0.964981
rs2239184	512	0.248982	0.996109
rs2254210	509	0.302099	0.990272
rs2270916	512	0.344406	0.996109
rs2283342	512	1	0.996109
rs2283370	504	0.312942	0.980545
rs2320762	499	0.174823	0.970817
rs2408877	510	0.691068	0.992218
rs2540169	498	0.784601	0.968872
rs2736612	491	1	0.955253
rs2853561	512	0.612755	0.996109
rs2884737	513	0.136344	0.998054
rs34042920	510	0.554915	0.992218
rs34395935	497	0.854966	0.966926
rs35780274	496	0.856965	0.964981
rs36029544	509	0.636211	0.990272
rs3749208	511	0.125359	0.994163
rs3758086	499	0.719085	0.970817
rs3758088	511	0.812257	0.994163
rs3804593	505	0.348977	0.98249
rs3804595	510	0.140172	0.992218
rs3812822	512	0.315958	0.996109
rs3819545	510	0.20196	0.992218
rs3851982	508	0.405833	0.988327
rs385564	510	0.505755	0.992218
rs3922882	510	1	0.992218
rs397703	503	0.392466	0.978599
rs4045771	513	0.100625	0.998054
rs4073729	511	0.488525	0.990272
rs409783	511	0.480697	0.994163
rs414959	473	0.267857	0.920233
rs4307775	494	0.906004	0.961089
rs438145	510	0.859672	0.992218
rs4431401	512	0.530845	0.996109
rs4487232	504	0.245122	0.980545
rs4677907	510	1	0.992218
rs4678029	512	0.361257	0.996109
rs4760648	512	0.782963	0.996109
rs4760655	509	0.559763	0.990272
rs480830	511	0.179654	0.994163
rs4831	509	1	0.978599
rs490124	511	0.566298	0.994163
rs4917	513	0.761844	0.998054
rs495392	509	0.460548	0.990272
rs562020	513	1	0.998054
rs562885	512	0.0508016	0.996109
rs563925	495	0.0812923	0.963035
rs566429	494	0.0687399	0.961089
rs575536	512	0.0941661	0.996109
rs581971	513	0.0921954	0.998054
rs582524	505	0.928534	0.98249
rs61909253	503	0.0758369	0.994163
rs61919101	510	0.700712	0.992218
rs6438705	511	0.642289	0.994163
rs6444151	513	0.67628	0.998054
rs6489536	511	0.68301	0.994163
rs6580642	507	0.613821	0.986381
rs675171	500	0.71674	0.972763
rs6787344	505	0.375731	0.98249
rs6789267	494	0.879028	0.961089
rs6808422	509	0.327464	0.990272
rs6982337	513	0.724411	0.998054
rs6999954	510	0.239924	0.992218
rs7010237	501	0.197912	0.974708
rs7132324	501	0.548226	0.974708
rs7136534	510	0.461757	0.992218
rs725444	495	0.129105	0.963035
rs7296550	513	0.78881	0.998054
rs7308216	503	0.66439	0.978599
rs7310492	510	0.301353	0.992218
rs73184050	510	0.0178315	0.992218
rs73186015	513	0.0320633	0.998054
rs73186017	511	0.240973	0.994163
rs73530203	508	1	0.988327
rs7513351	511	0.0332387	0.986381
rs75473459	513	0.664662	0.998054
rs757343	513	0.493719	0.998054
rs759330	504	0.253118	0.980545
rs76026161	511	0.0782967	0.994163
rs7613238	511	0.723388	0.994163
rs7630625	507	0.74129	0.990272
rs7961824	504	0.812551	0.980545
rs7965274	512	1	0.996109
rs7965943	510	0.856292	0.992218
rs7968585	499	0.281214	0.970817
rs7972027	512	0.494046	0.996109
rs886441	512	0.876898	0.996109
rs9344529	513	0.178644	0.998054
rs9444348	512	0.859128	0.996109
rs9450286	511	0.282836	0.994163
rs9527029	509	2.11e-08	0.978599
rs9527033	511	0.685172	0.996109
rs9536239	512	0.489357	0.998054
rs9563124	513	0.240237	0.998054
rs9740	513	0.527624	0.998054
rs9820206	513	0.664563	0.992218
rs9851884	510	0.743946	0.992218
rs9866419	510	0.492925	0.964981
rs9883099	496	1	0.990272

## Sheet: Calciphylaxie_unconstrained
snp	n	beta_hetero	pvalue_hetero	beta_minor	pvalue_minor	Lambda Quotient
rs10108951	509	-0.124747	0.600355	-0.0966585	0.873344	1.2906
rs10112428	510	0.0401478	0.848841	0.203909	0.606697	0.196891		The value of Lambda is not
rs10190	512	-0.00442963	0.98374	0.374759	0.224072	-0.01182		restricted, but values equal to 0, 0.5, and 1 correspond to the
rs10222469	467	-0.102811	0.66436	0.234463	0.654741	-0.438497		recessive, co-dominant (additive), and dominant genetic model, respectively.
rs10744643	512	-0.122181	0.591117	-0.304277	0.293644	0.401546
rs10774227	497	-0.0807044	0.717828	-0.258332	0.417726	0.312406
rs10783223	512	-0.368257	0.118565	-0.635416	0.0263903	0.579552
rs10875693	511	0.35063	0.104769	0.222394	0.519385	1.57662
rs10875694	502	0.10454	0.641516	0.569869	0.339335	0.183446
rs10908491	512	0.115825	0.635813	0.439139	0.126335	0.263754
rs11063118	511	0.216896	0.325657	0.864443	0.0241057	0.250908
rs11168267	499	0.00579871	0.983682	1.63366	0.252041	0.00354951
rs11168275	510	0.129747	0.539267	-0.596592	0.246239	-0.217481
rs11168287	511	0.151221	0.548465	0.503107	0.0835965	0.300575
rs11168292	499	-0.095084	0.669893	-0.0405392	0.9023	2.34548
rs11574044	510	-0.0794547	0.75016	0.756854	0.419126	-0.10498
rs11574113	510	-0.0485977	0.856632	15.6856	0.979467	-0.00309825
rs11706570	512	-0.294449	0.176205	0.0402623	0.924519	-7.31327
rs11713272	503	-0.144631	0.513191	0.227164	0.472458	-0.63668
rs12090516	510	-0.00875571	0.966859	-0.493428	0.354466	0.0177446
rs12228024	507	0.449457	0.0586134	0.217491	0.701292	2.06655
rs12304114	509	-0.032296	0.8847	0.282174	0.592224	-0.114454
rs12401854	513	-0.0531905	0.814482	-0.157176	0.823488	0.338414
rs12485716	511	0.0478788	0.824146	0.373996	0.257222	0.128019
rs12721364	492	-0.0619223	0.793756	-0.159293	0.817209	0.388732
rs12721373	510	0.206518	0.399799	-14.6964	0.979993	-0.0140523
rs12721395	510	-0.2677	0.210698	0.0946308	0.780965	-2.82889
rs12721397	510	-0.0573963	0.789868	-0.128469	0.795105	0.446771
rs12812339	503	-0.56214	0.0114632	-0.470652	0.246158	1.19438
rs12827401	502	-0.22405	0.320439	0.493299	0.30298	-0.454188
rs13068501	505	-0.358269	0.122354	0.129492	0.652986	-2.76673
rs13095172	511	-0.0547542	0.798624	-0.0915955	0.781359	0.597782
rs13312747	497	0.397776	0.102583	0.860978	0.199464	0.462005
rs13320637	510	0.058066	0.785341	-0.0039415	0.991942	-14.732
rs1354159	511	-0.0844764	0.69617	-0.0553033	0.897304	1.52751
rs1354162	510	0.41177	0.101445	-0.592663	0.456351	-0.694779
rs1463892	512	-0.0126847	0.952486	-0.189047	0.597909	0.0670981
rs1501898	510	0.192229	0.373997	-0.359006	0.464401	-0.53545
rs1540339	504	0.045761	0.83767	0.212572	0.498231	0.215273
rs1544410	512	-0.11006	0.629978	0.229018	0.428279	-0.480572
rs16832956	512	-0.0974458	0.653549	0.135967	0.760341	-0.716686
rs17203502	507	0.0780873	0.753478	-0.0653262	0.823411	-1.19535
rs17282015	510	0.0963236	0.659188	-0.122358	0.693593	-0.787225
rs17708472	512	0.0928289	0.658967	-0.167626	0.736998	-0.553784
rs17881535	510	0.101381	0.630054	-0.0490939	0.922853	-2.06505
rs17882106	496	0.490719	0.057572	1.05583	0.187438	0.464771
rs1800802	513	-0.00382483	0.985669	-0.787458	0.219495	0.00485718
rs1801725	494	0.0340995	0.885818	-0.287942	0.621256	-0.118425
rs1847029	512	0.127933	0.552919	-0.153107	0.638915	-0.835582
rs1888057	504	-0.347762	0.126085	0.269356	0.587565	-1.29109
rs1973490	510	0.0432227	0.848933	-0.00813314	0.978439	-5.3144
rs2060553	507	-0.0624665	0.784126	0.239794	0.669848	-0.260501
rs2065114	511	0.268571	0.211756	0.474408	0.161643	0.56612
rs2070632	483	-0.106906	0.633284	-0.0436076	0.921643	2.45155
rs2075166	504	0.0327547	0.877201	-0.793538	0.0920774	-0.0412768
rs2075316	513	-0.0712379	0.750839	-0.128733	0.662034	0.553376
rs2107301	510	0.0815085	0.700592	0.346151	0.334502	0.235471
rs2149860	513	-0.154956	0.485314	-0.197911	0.51141	0.78296
rs2189480	503	0.0934084	0.67855	-0.0251877	0.937518	-3.7085
rs2228570	501	-0.0018674	0.993467	0.0149922	0.959548	-0.124559
rs2238135	513	-0.107824	0.611141	0.372751	0.373352	-0.289266
rs2238136	512	-0.112486	0.594951	0.174032	0.647573	-0.64635
rs2238138	511	0.378662	0.0805694	0.435026	0.207044	0.870435
rs2238140	513	-0.440268	0.0634497	-0.240129	0.39122	1.83346
rs2239179	510	0.0612221	0.789892	0.310869	0.316579	0.196939
rs2239181	510	-0.407419	0.131402	0.870789	0.266532	-0.467873
rs2239182	496	-0.0379109	0.881585	0.0501056	0.868783	-0.75662
rs2239184	512	-0.428944	0.0659162	-0.176543	0.535726	2.42969
rs2254210	509	0.199872	0.363389	-0.0849284	0.785543	-2.35341
rs2270916	512	-0.0408873	0.866757	0.552814	0.375185	-0.0739622
rs2283342	512	0.0696882	0.752814	0.153857	0.785311	0.452942
rs2283370	504	-0.385384	0.10821	1.05431	0.13423	-0.365532
rs2320762	499	-0.0133675	0.952251	-0.0970052	0.761393	0.137802
rs2408877	510	-0.0183405	0.932629	0.167455	0.724808	-0.109525
rs2540169	498	0.25699	0.247801	0.282364	0.564164	0.910139
rs2736612	491	0.206891	0.427209	0.0495626	0.870555	4.17433
rs2853561	512	-0.02085	0.921805	-0.0681597	0.844642	0.305899
rs2884737	513	-0.150065	0.473315	-0.00870744	0.984486	17.2341
rs34042920	510	-0.0432885	0.860612	1.39133	0.0371644	-0.0311131
rs34395935	497	0.109801	0.643137	-0.322236	0.695619	-0.340749
rs35780274	496	-0.274808	0.257854	-0.102653	0.726071	2.67706
rs36029544	509	0.077053	0.760078	2.01186	0.0876853	0.0382994
rs3749208	511	-0.0638694	0.76588	-0.0616634	0.852196	1.03578
rs3758086	499	0.258697	0.28093	0.0919656	0.75235	2.81297
rs3758088	511	-0.28113	0.195441	0.076251	0.853381	-3.68691
rs3804593	505	0.00528451	0.9828	0.177116	0.785567	0.0298364
rs3804595	510	-0.110484	0.642254	0.972612	0.0494058	-0.113595
rs3812822	512	0.271323	0.293863	-0.701277	0.521955	-0.386898
rs3819545	510	-0.153658	0.490464	-0.235952	0.452221	0.651224
rs3851982	508	0.121367	0.609485	-14.2443	0.982295	-0.00852039
rs385564	510	-0.0744268	0.723982	-0.587905	0.184044	0.126597
rs3922882	510	-0.172471	0.430801	-0.146836	0.636882	1.17459
rs397703	503	-0.236908	0.27328	-0.651813	0.215908	0.363459
rs4045771	513	-0.0108905	0.961214	0.0143819	0.959617	-0.757235
rs4073729	511	0.0504699	0.839469	0.762645	0.219723	0.0661775
rs409783	511	0.426943	0.0456929	-0.19694	0.581931	-2.16789
rs414959	473	0.549804	0.0343329	0.159797	0.605014	3.44063
rs4307775	494	0.182378	0.406671	0.186392	0.66175	0.978467
rs438145	510	0.201539	0.428091	0.480573	0.0892205	0.419372
rs4431401	512	0.522728	0.0331333	0.569331	0.0607541	0.918145
rs4487232	504	-0.170374	0.47248	0.104323	0.718052	-1.63314
rs4677907	510	-0.181558	0.426666	0.126678	0.824148	-1.43323
rs4678029	512	0.158136	0.462937	-0.311971	0.527526	-0.506893
rs4760648	512	-0.0533885	0.808812	-0.128024	0.675036	0.417019
rs4760655	509	0.0993194	0.64713	0.324225	0.321798	0.306329
rs480830	511	-0.230266	0.315677	-0.278172	0.357162	0.827782
rs4831	509	-0.0364763	0.873411	0.266635	0.713393	-0.136803
rs490124	511	0.474152	0.0296816	-0.259597	0.445104	-1.82649
rs4917	513	-0.119367	0.575932	0.288738	0.393866	-0.413408
rs495392	509	-0.0240028	0.908954	-0.573346	0.176774	0.0418645
rs562020	513	-0.173254	0.426516	-0.148494	0.632527	1.16674
rs562885	512	-0.376192	0.0903501	0.21213	0.528246	-1.7734
rs563925	495	-0.171811	0.445908	0.048873	0.889609	-3.51546
rs566429	494	0.323646	0.142566	-0.162439	0.696748	-1.99242
rs575536	512	-0.120236	0.564974	0.0235797	0.957878	-5.09915
rs581971	513	-0.0724493	0.765686	0.30917	0.291262	-0.234335
rs582524	505	-0.294782	0.205786	-0.0617505	0.828532	4.77375
rs61909253	503	0.499427	0.0433288	-14.4141	0.982033	-0.0346484
rs61919101	510	-0.164913	0.448844	-0.136872	0.768622	1.20487
rs6438705	511	-0.176559	0.439021	-0.128579	0.816875	1.37316
rs6444151	513	-0.0787653	0.752573	-0.173248	0.838686	0.454639
rs6489536	511	-0.458905	0.0323371	-0.55895	0.132775	0.821013
rs6580642	507	-0.298559	0.212797	-0.939062	0.228055	0.317933
rs675171	500	0.151473	0.529039	0.35367	0.23057	0.428289
rs6787344	505	-0.158112	0.531254	1.03526	0.311948	-0.152727
rs6789267	494	0.177619	0.434356	0.183248	0.762826	0.969281
rs6808422	509	0.0323492	0.890552	-0.00472483	0.986614	-6.84663
rs6982337	513	0.330326	0.184491	-0.2298	0.447965	-1.43745
rs6999954	510	0.313434	0.138088	-0.321727	0.397058	-0.974223
rs7010237	501	0.351638	0.107053	-0.190456	0.618945	-1.8463
rs7132324	501	0.134005	0.535721	0.405004	0.229218	0.330874
rs7136534	510	0.120363	0.566696	-0.208996	0.677716	-0.575909
rs725444	495	0.310122	0.180059	0.25154	0.461736	1.23289
rs7296550	513	-0.314097	0.169596	-0.327432	0.261871	0.959272
rs7308216	503	0.0159254	0.943735	0.0641843	0.907617	0.24812
rs7310492	510	0.26862	0.226588	1.10005	0.0193287	0.244188
rs73184050	510	-0.229465	0.351136	-0.0879286	0.865352	2.60968
rs73186015	513	0.0391369	0.8636	0.0545534	0.913468	0.717405
rs73186017	511	-0.230787	0.291123	0.0793252	0.796745	-2.90938
rs73530203	508	0.272171	0.21727	0.0360611	0.912927	7.54749
rs7513351	511	0.0225054	0.918254	-0.261928	0.754407	-0.0859221
rs75473459	513	0.0872756	0.725148	0.628257	0.403733	0.138917
rs757343	513	-0.0925532	0.714489	1.21538	0.234765	-0.0761519
rs759330	504	-0.153679	0.475575	0.232553	0.579167	-0.660831
rs76026161	511	0.221877	0.362653	-0.223585	0.742607	-0.992361
rs7613238	511	0.061021	0.805983	0.0658253	0.817052	0.927015
rs7630625	507	0.221316	0.330714	0.180181	0.534984	1.22829
rs7961824	504	-0.0918083	0.668907	-0.373125	0.409052	0.246052
rs7965274	512	-0.251825	0.267314	0.0757998	0.792272	-3.32223
rs7965943	510	-0.375027	0.101256	0.157201	0.576904	-2.38566
rs7968585	499	-0.424008	0.080977	-0.26567	0.365979	1.596
rs7972027	512	0.237673	0.27249	0.482099	0.145661	0.492996
rs886441	512	-0.33021	0.153367	-1.12454	0.146217	0.29364
rs9344529	513	0.271611	0.218854	0.412393	0.588369	0.658621
rs9444348	512	0.618621	0.016869	0.790678	0.00850073	0.782392
rs9450286	511	0.237855	0.318886	0.113965	0.922884	2.08708
rs9527029	509	0.14282	0.622716	0.464762	0.712872	0.307297
rs9527033	511	0.135834	0.63941	0.45376	0.7191	0.299353
rs9536239	512	-0.100215	0.687426	0.232801	0.749793	-0.430474
rs9563124	513	-0.214946	0.314448	-0.237356	0.48076	0.905585
rs9740	513	-0.301588	0.16616	0.0516287	0.866813	-5.84148
rs9820206	513	-0.00366658	0.986424	0.0295867	0.945284	-0.123927
rs9851884	510	-0.291794	0.172186	-0.13856	0.716859	2.10591
rs9866419	510	0.0352763	0.867637	-0.0513138	0.891437	-0.687464
rs9883099	496	0.11836	0.596714	-0.109731	0.743294	-1.07864

## Sheet: additive model
SNPID	n_total	coded_allele	noncoded_allele	beta	se	pval	allele_freq_coded_allele	Appropriate Model (based on Lambda)	Gen			PMID
rs9444348	512	G	A	0.389433	0.146453	0.00783486	0.46875	between additive and dominant (look e.g. at beta estimates in table Calciphylaxie_unconstrained to decide)	NT5E	intron
rs7310492	510	A	T	0.398893	0.173113	0.0212091	0.184314	between recessive and additive (look e.g. at beta estimates in table Calciphylaxie_unconstrained to decide)	FGF23	downstream
rs12812339	503	C	A	-0.391127	0.169794	0.0212487	0.27833	dominant	FGF23	upstream	ovarian ca. response	24146310
rs10783223	512	G	T	-0.321522	0.143016	0.024567	0.490234	additiv	VDR	upstream
rs17882106	496	T	C	0.50105	0.224421	0.0255733	0.106855	additiv	VDR	intron
rs6489536	511	C	G	-0.355506	0.159647	0.0259586	0.316047	between additive and dominant (look e.g. at beta estimates in table Calciphylaxie_unconstrained to decide)	FGF23	upstream
rs11063118	511	C	T	0.342178	0.159315	0.0317288	0.221135	between recessive and additive (look e.g. at beta estimates in table Calciphylaxie_unconstrained to decide)	FGF23	intron	prostate cancer risk	24053368
rs4431401	512	T	C	0.297727	0.147568	0.0436369	0.444336	dominant	NT5E	intron
rs13312747	497	C	G	0.40858	0.205364	0.0466415	0.127767	additiv	FGF23	upstream
rs886441	512	C	T	-0.393168	0.201094	0.0505665	0.172852
rs2238138	511	T	C	0.270267	0.152969	0.0772608	0.324853
rs11168287	511	G	A	0.253403	0.146863	0.0844486	0.482387
rs438145	510	T	C	0.241926	0.141669	0.0876941	0.49902
rs6580642	507	T	C	-0.346057	0.207363	0.0951476	0.156805
rs2065114	511	A	G	0.247562	0.151329	0.101858	0.28869
rs7972027	512	T	C	0.240043	0.152257	0.114897	0.344727
rs12228024	507	C	T	0.313048	0.201212	0.119753	0.381657
rs397703	503	G	A	-0.271973	0.178156	0.12686	0.239563
rs10908491	512	A	G	0.217732	0.145066	0.133377	0.470703
rs61909253	503	T	C	0.29594	0.226999	0.192334	0.165362
rs9344529	513	T	C	0.256428	0.198208	0.195758	0.153996
rs7296550	513	G	C	-0.184387	0.145616	0.205421	0.448343
rs10875693	511	A	T	0.189449	0.151395	0.210806	0.32681
rs675171	500	C	T	0.174719	0.146842	0.23411	0.436
rs7132324	501	T	C	0.180677	0.153687	0.23975	0.335329
rs2540169	498	T	C	0.204899	0.176513	0.245716	0.205823
rs385564	510	C	G	-0.182728	0.162857	0.261855	0.273529
rs725444	495	C	G	0.171169	0.157956	0.278519	0.384848
rs2075166	504	A	G	-0.174338	0.164221	0.288415	0.131115
rs9851884	510	G	A	-0.168682	0.160765	0.294066	0.284314
rs10744643	512	C	T	-0.148101	0.141723	0.296023	0.444336
rs7968585	499	C	T	-0.155951	0.150598	0.300412	0.47495
rs36029544	509	G	A	0.233946	0.22799	0.304834	0.105108
rs480830	511	C	T	-0.15286	0.149443	0.306373	0.449119
rs34042920	510	G	A	0.205388	0.203055	0.311782	0.129412
rs9563124	513	G	A	-0.15159	0.151254	0.316238	0.342105
rs495392	509	T	G	-0.160296	0.160995	0.319419	0.300589
rs581971	513	A	G	0.146022	0.14962	0.329086	0.466862
rs2238140	513	C	T	-0.138667	0.143881	0.335166	0.481481
rs9450286	511	C	T	0.212946	0.223265	0.340194	0.117417
rs12485716	511	A	G	0.141603	0.148999	0.341929	0.298434
rs4760655	509	G	A	0.143836	0.151749	0.343201	0.349705
rs10190	512	T	C	0.136402	0.145195	0.347506	0.334961
rs2239179	510	G	A	0.139479	0.152658	0.360889	0.417647
rs3804595	510	C	G	0.162963	0.182462	0.371785	0.161765
rs2107301	510	T	C	0.137687	0.156892	0.380167	0.315686
rs10875694	502	A	T	0.16501	0.190307	0.385903	0.173307
rs1354162	510	A	C	0.175091	0.207987	0.399881	0.114706
rs3819545	510	C	T	-0.125861	0.150566	0.403201	0.416667
rs4073729	511	G	C	0.170906	0.205196	0.404903	0.151277
rs11706570	512	C	T	-0.140469	0.169203	0.406436	0.239258
rs2239184	512	C	T	-0.120945	0.146072	0.407681	0.462891
rs7961824	504	C	T	-0.137095	0.167785	0.413879	0.250992
rs4307775	494	G	C	0.13542	0.167805	0.419661	0.256073
rs1888057	504	T	C	-0.149301	0.185526	0.420968	0.21131
rs2239181	510	G	T	-0.185182	0.234527	0.429764	0.111765
rs10774227	497	A	G	-0.117426	0.149274	0.431488	0.392354
rs7630625	507	T	C	0.109922	0.139807	0.431727	0.0726916
rs6789267	494	T	C	0.147816	0.191333	0.439782	0.180162
rs73184050	510	G	A	-0.144776	0.189621	0.445163	0.156863
rs2149860	513	G	A	-0.110265	0.145581	0.4488	0.411306
rs2283370	504	T	C	-0.154618	0.212206	0.466232	0.156746
rs1800802	513	C	T	-0.130894	0.179793	0.466597	0.210526
rs6982337	513	G	T	-0.103853	0.14346	0.469119	0.498051
rs3758088	511	G	A	-0.118939	0.166535	0.475106	0.246575
rs6438705	511	A	G	-0.133737	0.187482	0.475639	0.17319
rs61919101	510	G	A	-0.121282	0.172512	0.482036	0.222549
rs75473459	513	G	C	0.150401	0.215141	0.4845	0.115984
rs562020	513	T	C	-0.0991516	0.147443	0.501283	0.382066
rs3922882	510	G	C	-0.0980174	0.14792	0.507562	0.384314
rs414959	473	G	T	0.0955161	0.146362	0.514012	0.470402
rs1540339	504	A	G	0.0928051	0.150616	0.537781	0.389881
rs9527029	509	A	G	0.1574	0.267395	0.556102	0.0964215
rs1544410	512	A	G	0.0849764	0.145097	0.558109	0.427734
rs3812822	512	C	T	0.132914	0.228229	0.560316	0.0986328
rs566429	494	A	G	0.0940911	0.161578	0.560347	0.246964
rs12090516	510	T	C	-0.100629	0.174013	0.563074	0.229412
rs73530203	508	A	G	0.0844323	0.14954	0.572337	0.375
rs9527033	511	G	T	0.150649	0.267061	0.572686	0.125
rs409783	511	A	C	0.0786727	0.14871	0.596781	0.325832
rs11574113	510	C	G	0.130255	0.250559	0.603164	0.0892157
rs76026161	511	G	T	0.104282	0.201359	0.604535	0.129159
rs2884737	513	C	A	-0.0850618	0.16918	0.615112	0.261209
rs10108951	509	C	G	-0.0969903	0.196524	0.62164	0.153242
rs4677907	510	T	C	-0.0933826	0.190238	0.623516	0.170588
rs7010237	501	A	G	0.0736882	0.155435	0.635445	0.293413
rs35780274	496	T	C	-0.0689472	0.149035	0.643634	0.469758
rs2075316	513	A	G	-0.0654872	0.14348	0.648087	0.426901
rs10112428	510	G	A	0.0733851	0.162212	0.650978	0.281373
rs9740	513	A	G	-0.0646556	0.146363	0.658671	0.226121
rs4760648	512	T	C	-0.0617233	0.145543	0.671501	0.401367
rs12721395	510	T	A	-0.065848	0.15578	0.672514	0.339216
rs3758086	499	T	C	0.0600028	0.141966	0.672547	0.462926
rs1463892	512	A	G	-0.0635599	0.152861	0.677556	0.295898
rs562885	512	C	T	-0.0621868	0.153684	0.685743	0.283203
rs582524	505	G	A	-0.058158	0.144767	0.687879	0.453465
rs2283342	512	C	T	0.0723251	0.184019	0.694297	0.180664
rs2070632	483	A	C	-0.0643953	0.174068	0.711424	0.257764
rs6444151	513	G	C	-0.0806778	0.22089	0.714932	0.118908
rs575536	512	A	G	-0.0612085	0.169575	0.718136	0.271484
rs2270916	512	C	T	0.071407	0.20123	0.722701	0.135742
rs11168267	499	T	C	0.0953545	0.268728	0.722712	0.0841683
rs12721397	510	C	T	-0.0602651	0.174221	0.729409	0.217647
rs1354159	511	G	A	-0.0559612	0.166465	0.736739	0.229941
rs4917	513	T	C	0.0511501	0.153345	0.73871	0.320663
rs12721364	492	T	C	-0.0673275	0.203298	0.740511	0.164634
rs13095172	511	T	C	-0.0486718	0.147938	0.742156	0.318004
rs11168275	510	G	A	-0.0542265	0.168261	0.747244	0.233333
rs12401854	513	T	C	-0.0601943	0.198014	0.761136	0.158869
rs17881535	510	C	G	0.0511182	0.173521	0.768304	0.228431
rs563925	495	A	C	-0.0445868	0.15738	0.776942	0.290909
rs3749208	511	T	C	-0.0415608	0.148473	0.779538	0.317025
rs11713272	503	T	A	0.0413843	0.148926	0.7811	0.333996
rs11168292	499	G	C	-0.041611	0.153511	0.786344	0.356713
rs2320762	499	G	T	-0.0395386	0.148496	0.790039	0.362725
rs490124	511	T	C	0.0357858	0.14539	0.805576	0.363992
rs4487232	504	T	C	0.0358556	0.146897	0.807163	0.462302
rs7613238	511	A	G	0.0326232	0.141848	0.818102	0.5
rs73186017	511	T	C	-0.03292	0.146362	0.822039	0.345401
rs2238135	513	C	G	0.035857	0.166361	0.829348	0.253411
rs17203502	507	A	G	-0.0310678	0.144528	0.829799	0.499014
rs6787344	505	C	G	-0.0470209	0.232976	0.840052	0.113861
rs34395935	497	C	G	0.041736	0.208972	0.841699	0.143863
rs1801725	494	T	G	-0.0379289	0.190976	0.842571	0.173077
rs12304114	509	G	C	0.0355445	0.183173	0.846138	0.433663
rs2853561	512	G	A	-0.0293012	0.152037	0.847174	0.322266
rs73186015	513	A	G	0.0338508	0.178787	0.849829	0.175439
rs9536239	512	G	A	-0.0371884	0.214269	0.862212	0.337232
rs2736612	491	C	T	0.0252164	0.148867	0.865491	0.496945
rs6999954	510	A	G	0.0255474	0.151633	0.866204	0.292157
rs3804593	505	A	G	0.0339543	0.20437	0.868046	0.137624
rs7136534	510	T	C	0.0277708	0.171191	0.871132	0.236275
rs17282015	510	T	C	-0.0227222	0.142977	0.87373	0.363725
rs2239182	496	G	A	0.0236204	0.152651	0.87703	0.487903
rs13320637	510	A	G	0.0243477	0.158808	0.87815	0.27549
rs2408877	510	T	A	0.0263564	0.173456	0.879227	0.210784
rs7965943	510	G	T	0.0192149	0.143836	0.893727	0.42451
rs1501898	510	A	G	0.0218465	0.168832	0.897043	0.309198
rs1847029	512	G	A	-0.0190039	0.146914	0.897077	0.358398
rs7308216	503	C	G	0.0221166	0.186209	0.905455	0.190855
rs17708472	512	A	G	0.0199674	0.171757	0.907452	0.232422
rs16832956	512	G	C	-0.0195427	0.170127	0.908547	0.223633
rs759330	504	C	T	-0.0189691	0.168557	0.910397	0.264881
rs12827401	502	T	A	-0.0195313	0.180754	0.913952	0.214143
rs757343	513	A	G	0.0248125	0.232628	0.915057	0.109162
rs4678029	512	C	T	0.0176189	0.16975	0.917333	0.214844
rs2254210	509	A	G	0.012296	0.144054	0.931977	0.380157
rs2189480	503	A	C	0.0113106	0.151031	0.940303	0.399602
rs13068501	505	A	C	0.0101795	0.147341	0.944919	0.215686
rs3851982	508	A	C	0.0135101	0.224999	0.952119	0.122047
rs10222469	467	A	C	-0.00927589	0.190368	0.961138	0.200214
rs9883099	496	C	A	-0.00685972	0.15153	0.963892	0.195481
rs7513351	511	A	G	-0.00888195	0.199123	0.964422	0.400394
rs2228570	501	T	C	0.00588776	0.143281	0.967222	0.398204
rs4831	509	A	G	0.00705531	0.202218	0.972168	0.10338
rs9820206	513	A	G	0.00553599	0.166005	0.973397	0.286275
rs4045771	513	A	G	0.0044962	0.13889	0.974175	0.411306
rs11574044	510	G	T	0.00716225	0.227399	0.974874	0.114706
rs7965274	512	T	C	-0.00410062	0.14479	0.977406	0.422852
rs12721373	510	T	A	0.00606975	0.224689	0.978449	0.116667
rs2060553	507	A	G	0.00498176	0.188854	0.978955	0.172584
rs1973490	510	T	A	0.00348558	0.146015	0.980955	0.427451
rs2238136	512	A	G	-0.00166971	0.159914	0.991669	0.282227
rs9866419	510	C	A	-0.000259857	0.15643	0.998675	0.354839
rs6808422	509	C	T	-5.44233e-05	0.139677	0.999689	0.46169

## Sheet: recessive model
SNPID	n_total	coded_allele	noncoded_allele	beta	se	pval	allele_freq_coded_allele	Appropriate Model
rs7310492	510	A	T	1.01561	0.464732	0.0288626	0.184314	between recessive and additive (look e.g. at beta estimates in table Calciphylaxie_unconstrained to decide)
rs34042920	510	G	A	1.40101	0.66538	0.0352415	0.129412	beta estimate points in different directions for heterozygotes and homozygotes (minor allele)
rs11063118	511	C	T	0.789601	0.375216	0.0353442	0.221135	between recessive and additive (look e.g. at beta estimates in table Calciphylaxie_unconstrained to decide)
rs3804595	510	C	G	1.0011	0.491276	0.0415739	0.161765	beta estimate points in different directions for heterozygotes and homozygotes (minor allele)
rs6982337	513	G	T	-0.456802	0.247471	0.0649098	0.498051
rs2075166	504	A	G	-0.808186	0.461334	0.0798001	0.131115
rs11168287	511	G	A	0.400361	0.233606	0.0865603	0.482387
rs36029544	509	G	A	1.9962	1.17701	0.0898879	0.105108
rs2283370	504	T	C	1.16911	0.700826	0.0952776	0.156746
rs490124	511	T	C	-0.520972	0.316157	0.099388	0.363992
rs10783223	512	G	T	-0.399863	0.244851	0.102451	0.490234
rs9444348	512	G	A	0.369242	0.236636	0.118671	0.46875
rs438145	510	T	C	0.347292	0.225282	0.123173	0.49902
rs10908491	512	A	G	0.362844	0.236825	0.125494	0.470703
rs7965943	510	G	T	0.374183	0.250714	0.135576	0.42451
rs581971	513	A	G	0.358225	0.242857	0.1402	0.466862
rs495392	509	T	G	-0.562046	0.412872	0.173417	0.300589
rs13068501	505	A	C	0.343239	0.254773	0.177904	0.215686
rs886441	512	C	T	-1.0311	0.77123	0.181235	0.172852
rs10190	512	T	C	0.37686	0.290517	0.194561	0.334961
rs385564	510	C	G	-0.557021	0.433976	0.199307	0.273529
rs11168275	510	G	A	-0.645974	0.508008	0.203522	0.233333
rs6999954	510	A	G	-0.464475	0.366801	0.205411	0.292157
rs1800802	513	C	T	-0.786104	0.636877	0.217087	0.210526
rs409783	511	A	C	-0.414612	0.339534	0.222041	0.325832
rs4073729	511	G	C	0.750121	0.618272	0.225033	0.151277
rs2239181	510	G	T	0.945373	0.782321	0.226885	0.111765
rs757343	513	A	G	1.23307	1.02175	0.227499	0.109162
rs12827401	502	T	A	0.570408	0.473131	0.22797	0.214143
rs17882106	496	T	C	0.950801	0.797581	0.23322	0.106855
rs1544410	512	A	G	0.295224	0.255082	0.247122	0.427734
rs11168267	499	T	C	1.63273	1.42555	0.252069	0.0841683
rs13312747	497	C	G	0.765031	0.668425	0.252405	0.127767
rs7972027	512	T	C	0.352604	0.308461	0.252994	0.344727
rs12485716	511	A	G	0.353063	0.316223	0.264209	0.298434
rs6580642	507	T	C	-0.865101	0.777096	0.265601	0.156805
rs562885	512	C	T	0.361556	0.325702	0.266963	0.283203
rs2065114	511	A	G	0.345167	0.321506	0.283004	0.28869
rs397703	503	G	A	-0.557637	0.519841	0.283403	0.239563
rs4917	513	T	C	0.346115	0.32318	0.284185	0.320663
rs7132324	501	T	C	0.334103	0.316274	0.290799	0.335329
rs6787344	505	C	G	1.07363	1.0219	0.293435	0.113861
rs675171	500	C	T	0.259973	0.253553	0.305212	0.436
rs2238135	513	C	G	0.41578	0.410366	0.310969	0.253411
rs2239179	510	G	A	0.271922	0.273432	0.319991	0.417647
rs11713272	503	T	A	0.294664	0.299426	0.325068	0.333996
rs6489536	511	C	G	-0.352441	0.360493	0.32824	0.316047
rs7010237	501	A	G	-0.353832	0.368372	0.336789	0.293413
rs12090516	510	T	C	-0.489952	0.526277	0.351865	0.229412
rs10875694	502	A	T	0.537436	0.592196	0.364127	0.173307
rs2270916	512	C	T	0.562113	0.620943	0.36533	0.135742
rs10744643	512	C	T	-0.23153	0.256792	0.367257	0.444336
rs2107301	510	T	C	0.304658	0.341814	0.372769	0.315686
rs4760655	509	G	A	0.270133	0.304763	0.375418	0.349705
rs4431401	512	T	C	0.222303	0.251703	0.377129	0.444336
rs7965274	512	T	C	0.224308	0.256064	0.381038	0.422852
rs1501898	510	A	G	-0.424062	0.484714	0.381645	0.309198
rs4487232	504	T	C	0.214512	0.246021	0.38325	0.462302
rs1354162	510	A	C	-0.672867	0.793467	0.396433	0.114706
rs11574044	510	G	T	0.772505	0.935518	0.408945	0.114706
rs75473459	513	G	C	0.610003	0.750545	0.416363	0.115984
rs1888057	504	T	C	0.396913	0.490352	0.418259	0.21131
rs7961824	504	C	T	-0.337107	0.444281	0.44799	0.250992
rs4678029	512	C	T	-0.365688	0.487948	0.453593	0.214844
rs2238138	511	T	C	0.241154	0.324493	0.457378	0.324853
rs414959	473	G	T	-0.188264	0.256464	0.462902	0.470402
rs759330	504	C	T	0.297612	0.409777	0.467669	0.264881
rs10774227	497	A	G	-0.213834	0.294445	0.467699	0.392354
rs1847029	512	G	A	-0.221275	0.304938	0.46806	0.358398
rs566429	494	A	G	-0.290415	0.407243	0.475769	0.246964
rs12721395	510	T	A	0.230139	0.323601	0.476973	0.339216
rs3812822	512	C	T	-0.749106	1.09444	0.493683	0.0986328
rs2254210	509	A	G	-0.194756	0.28694	0.497307	0.380157
rs9740	513	A	G	0.193846	0.291318	0.505788	0.226121
rs73186017	511	T	C	0.189775	0.290575	0.513692	0.345401
rs1540339	504	A	G	0.185795	0.285116	0.514629	0.389881
rs12812339	503	C	A	-0.248875	0.397541	0.531292	0.27833
rs2238136	512	A	G	0.223353	0.369553	0.545587	0.282227
rs17282015	510	T	C	-0.17078	0.290075	0.556032	0.363725
rs12304114	509	G	C	0.292992	0.521609	0.574315	0.433663
rs9883099	496	C	A	-0.171541	0.313531	0.584292	0.195481
rs1463892	512	A	G	-0.183318	0.345337	0.59553	0.295898
rs7296550	513	G	C	-0.133969	0.257133	0.60236	0.448343
rs7136534	510	T	C	-0.257135	0.495539	0.603831	0.236275
rs10222469	467	A	C	0.267672	0.518985	0.606022	0.200214
rs1801725	494	T	G	-0.297336	0.579084	0.607631	0.173077
rs3819545	510	C	T	-0.142762	0.284026	0.615219	0.416667
rs480830	511	C	T	-0.13091	0.265345	0.621761	0.449119
rs17203502	507	A	G	-0.117575	0.240205	0.624503	0.499014
rs10112428	510	G	A	0.184743	0.383043	0.62959	0.281373
rs582524	505	G	A	0.118582	0.248784	0.633614	0.453465
rs2060553	507	A	G	0.257973	0.558591	0.644205	0.172584
rs3758088	511	G	A	0.179424	0.405394	0.658061	0.246575
rs9344529	513	T	C	0.327811	0.759451	0.666002	0.153996
rs34395935	497	C	G	-0.351387	0.821308	0.668769	0.143863
rs17708472	512	A	G	-0.205731	0.491661	0.675625	0.232422
rs9563124	513	G	A	-0.133665	0.32111	0.677219	0.342105
rs76026161	511	G	T	-0.271816	0.678448	0.688683	0.129159
rs2149860	513	G	A	-0.10942	0.274126	0.689775	0.411306
rs2540169	498	T	C	0.191996	0.482966	0.690973	0.205823
rs73530203	508	A	G	-0.117741	0.304011	0.698539	0.375
rs16832956	512	G	C	0.169972	0.439445	0.698913	0.223633
rs2239184	512	C	T	0.0943612	0.246485	0.701848	0.462891
rs4831	509	A	G	0.276583	0.72323	0.702144	0.10338
rs2408877	510	T	A	0.173738	0.46985	0.711551	0.210784
rs2736612	491	C	T	-0.0886782	0.247405	0.720019	0.496945
rs11706570	512	C	T	0.148179	0.417901	0.722904	0.239258
rs9527029	509	A	G	0.44569	1.26251	0.724074	0.0964215
rs563925	495	A	C	0.119627	0.34022	0.725126	0.290909
rs4760648	512	T	C	-0.0979009	0.27909	0.725749	0.401367
rs9536239	512	G	A	0.254125	0.728107	0.727073	0.337232
rs9527033	511	G	T	0.435732	1.26121	0.729729	0.125
rs2075316	513	A	G	-0.0866949	0.263482	0.742129	0.426901
rs7513351	511	A	G	-0.268954	0.834475	0.747223	0.400394
rs4677907	510	T	C	0.180015	0.566054	0.750473	0.170588
rs2239182	496	G	A	0.0759413	0.249129	0.760498	0.487903
rs2320762	499	G	T	-0.0902117	0.298692	0.762635	0.362725
rs3758086	499	T	C	-0.0701325	0.247702	0.777076	0.462926
rs35780274	496	T	C	0.0704447	0.251816	0.779672	0.469758
rs2189480	503	A	C	-0.0803245	0.291959	0.783222	0.399602
rs3804593	505	A	G	0.175897	0.648524	0.786217	0.137624
rs4307775	494	G	C	0.110334	0.415443	0.790561	0.256073
rs2283342	512	C	T	0.132756	0.560665	0.812825	0.180664
rs7630625	507	T	C	0.0612334	0.262013	0.815215	0.0726916
rs12721397	510	C	T	-0.108053	0.488813	0.825052	0.217647
rs13095172	511	T	C	-0.066619	0.315333	0.83268	0.318004
rs12228024	507	C	T	-0.112274	0.537213	0.834453	0.381657
rs6789267	494	T	C	0.125767	0.602408	0.834625	0.180162
rs725444	495	C	G	0.0645129	0.310206	0.835254	0.384848
rs12721364	492	T	C	-0.142069	0.686147	0.835968	0.164634
rs12401854	513	T	C	-0.141952	0.701633	0.839669	0.158869
rs562020	513	T	C	-0.0537477	0.287467	0.851684	0.382066
rs9866419	510	C	A	-0.0671624	0.363668	0.853479	0.354839
rs6444151	513	G	C	-0.156829	0.849343	0.853505	0.118908
rs17881535	510	C	G	-0.0906608	0.499641	0.856013	0.228431
rs3922882	510	G	C	-0.0521254	0.287608	0.856181	0.384314
rs575536	512	A	G	0.0783834	0.436378	0.857449	0.271484
rs2853561	512	G	A	-0.0582317	0.33286	0.861124	0.322266
rs2238140	513	C	T	0.0412572	0.238031	0.862395	0.481481
rs61919101	510	G	A	-0.0791568	0.459271	0.86316	0.222549
rs10875693	511	A	T	0.0455538	0.325722	0.888775	0.32681
rs6438705	511	A	G	-0.0762322	0.551077	0.889977	0.17319
rs1973490	510	T	A	-0.0345193	0.266892	0.89709	0.427451
rs2884737	513	C	A	0.0559644	0.43887	0.898529	0.261209
rs10108951	509	C	G	-0.0662303	0.60365	0.912634	0.153242
rs7613238	511	A	G	0.0251433	0.230867	0.913275	0.5
rs7308216	503	C	G	0.0589089	0.547991	0.914392	0.190855
rs3749208	511	T	C	-0.032475	0.31631	0.918226	0.317025
rs6808422	509	C	T	-0.0246767	0.241198	0.918512	0.46169
rs73186015	513	A	G	0.0437691	0.498053	0.929972	0.175439
rs4045771	513	A	G	0.020396	0.255756	0.936438	0.411306
rs13320637	510	A	G	-0.0282876	0.37969	0.940611	0.27549
rs9820206	513	A	G	0.0309367	0.42374	0.941799	0.286275
rs73184050	510	G	A	-0.0349798	0.515803	0.945932	0.156863
rs2228570	501	T	C	0.0159958	0.268985	0.95258	0.398204
rs1354159	511	G	A	-0.0237423	0.420859	0.955012	0.229941
rs9450286	511	C	T	0.0621988	1.17639	0.957834	0.117417
rs9851884	510	G	A	-0.0166973	0.372181	0.964216	0.284314
rs11168292	499	G	C	0.00908781	0.309453	0.976572	0.356713
rs7968585	499	C	T	0.00662712	0.251678	0.978993	0.47495
rs11574113	510	C	G	15.6932	609.476	0.979458	0.0892157
rs12721373	510	T	A	-14.738	586.212	0.979942	0.116667
rs61909253	503	T	C	-14.5073	639.372	0.981898	0.165362
rs3851982	508	A	C	-14.2743	641.442	0.982246	0.122047
rs2070632	483	A	C	-0.000150511	0.434077	0.999723	0.257764

## Sheet: dominant Model
SNPID	n_total	coded_allele	noncoded_allele	beta	se	pval	allele_freq_coded_allele	Appropriate Model
rs9444348	512	G	A	0.671153	0.247027	0.00658934	0.46875	between additive and dominant (look e.g. at beta estimates in table Calciphylaxie_unconstrained to decide)
rs12812339	503	C	A	-0.546306	0.209461	0.00910339	0.27833	dominant
rs6489536	511	C	G	-0.477511	0.202894	0.0185973	0.316047	most likely dominant
rs4431401	512	T	C	0.535186	0.234928	0.0227215	0.444336	dominant
rs17882106	496	T	C	0.531269	0.250443	0.0338949	0.106855	additiv
rs10783223	512	G	T	-0.453917	0.221839	0.0407412	0.490234	additiv
rs2238138	511	T	C	0.389304	0.206812	0.0597803	0.324853
rs13312747	497	C	G	0.439958	0.234458	0.0605877	0.127767
rs12228024	507	C	T	0.437973	0.236348	0.0638704	0.381657
rs7310492	510	A	T	0.380726	0.210024	0.0698675	0.184314
rs886441	512	C	T	-0.393907	0.225363	0.0804848	0.172852
rs61909253	503	T	C	0.4204	0.244094	0.0850172	0.165362
rs414959	473	G	T	0.422242	0.245164	0.0850184	0.470402
rs2238140	513	C	T	-0.376262	0.221876	0.0899195	0.481481
rs7968585	499	C	T	-0.376155	0.228365	0.0995235	0.47495
rs11063118	511	C	T	0.336926	0.205474	0.101057	0.221135
rs2239184	512	C	T	-0.354646	0.21898	0.105332	0.462891
rs10875693	511	A	T	0.325716	0.205956	0.113768	0.32681
rs490124	511	T	C	0.31755	0.208382	0.127537	0.363992
rs2065114	511	A	G	0.309117	0.203739	0.12921	0.28869
rs6580642	507	T	C	-0.351846	0.23274	0.130596	0.156805
rs409783	511	A	C	0.307101	0.204288	0.132768	0.325832
rs7296550	513	G	C	-0.317832	0.215584	0.140405	0.448343
rs7972027	512	T	C	0.284663	0.206732	0.168523	0.344727
rs397703	503	G	A	-0.282444	0.209426	0.177446	0.239563
rs725444	495	C	G	0.298562	0.222605	0.179851	0.384848
rs9851884	510	G	A	-0.265534	0.202105	0.188901	0.284314
rs1354162	510	A	C	0.316298	0.2424	0.191941	0.114706
rs9344529	513	T	C	0.279275	0.216675	0.19743	0.153996
rs1888057	504	T	C	-0.276043	0.216885	0.203103	0.21131
rs438145	510	T	C	0.301263	0.238423	0.206387	0.49902
rs2283370	504	T	C	-0.289806	0.231046	0.209724	0.156746
rs2540169	498	T	C	0.260133	0.213378	0.2228	0.205823
rs7010237	501	A	G	0.251887	0.208168	0.226274	0.293413
rs2239181	510	G	T	-0.309361	0.257942	0.230395	0.111765
rs562885	512	C	T	-0.243414	0.203635	0.231953	0.283203
rs11706570	512	C	T	-0.24464	0.206131	0.235299	0.239258
rs566429	494	A	G	0.239951	0.209816	0.252779	0.246964
rs480830	511	C	T	-0.242409	0.218538	0.267331	0.449119
rs3758088	511	G	A	-0.225228	0.204973	0.271848	0.246575
rs11168287	511	G	A	0.261447	0.238562	0.273111	0.482387
rs9563124	513	G	A	-0.219632	0.201564	0.275871	0.342105
rs9740	513	A	G	-0.214092	0.201543	0.288115	0.226121
rs73530203	508	A	G	0.222361	0.210973	0.291892	0.375
rs582524	505	G	A	-0.225152	0.217897	0.301465	0.453465
rs7965943	510	G	T	-0.218641	0.211885	0.302124	0.42451
rs13068501	505	A	C	-0.219491	0.216125	0.309831	0.215686
rs9450286	511	C	T	0.233899	0.235711	0.321044	0.117417
rs7630625	507	T	C	0.209134	0.21189	0.323645	0.0726916
rs12721395	510	T	A	-0.19957	0.202498	0.324358	0.339216
rs6999954	510	A	G	0.198417	0.201535	0.324855	0.292157
rs35780274	496	T	C	-0.222172	0.227695	0.32919	0.469758
rs10908491	512	A	G	0.215235	0.230995	0.351453	0.470703
rs675171	500	C	T	0.210243	0.226726	0.353771	0.436
rs3758086	499	T	C	0.207343	0.226373	0.3597	0.462926
rs73184050	510	G	A	-0.207942	0.230609	0.367213	0.156863
rs7132324	501	T	C	0.185514	0.20611	0.368081	0.335329
rs4307775	494	G	C	0.182967	0.210351	0.384399	0.256073
rs3812822	512	C	T	0.214679	0.252578	0.395353	0.0986328
rs10744643	512	C	T	-0.175444	0.213703	0.411665	0.444336
rs562020	513	T	C	-0.167429	0.205651	0.415563	0.382066
rs3819545	510	C	T	-0.172406	0.212569	0.417332	0.416667
rs6789267	494	T	C	0.178121	0.220335	0.418855	0.180162
rs3922882	510	G	C	-0.166419	0.206651	0.42064	0.384314
rs2149860	513	G	A	-0.165972	0.209361	0.427921	0.411306
rs6438705	511	A	G	-0.171234	0.218888	0.434045	0.17319
rs61919101	510	G	A	-0.161154	0.20787	0.438185	0.222549
rs73186017	511	T	C	-0.153732	0.202721	0.448244	0.345401
rs7965274	512	T	C	-0.160842	0.212432	0.448964	0.422852
rs76026161	511	G	T	0.176661	0.234519	0.451275	0.129159
rs385564	510	C	G	-0.149123	0.202283	0.460999	0.273529
rs4760655	509	G	A	0.144358	0.206522	0.484556	0.349705
rs4677907	510	T	C	-0.150129	0.219344	0.493694	0.170588
rs6982337	513	G	T	0.160835	0.237767	0.498761	0.498051
rs10875694	502	A	T	0.145024	0.21706	0.504051	0.173307
rs2884737	513	C	A	-0.133279	0.201758	0.508877	0.261209
rs36029544	509	G	A	0.159834	0.245282	0.514639	0.105108
rs7961824	504	C	T	-0.13116	0.205747	0.523812	0.250992
rs2736612	491	C	T	0.155412	0.246721	0.528753	0.496945
rs12827401	502	T	A	-0.134708	0.214105	0.529239	0.214143
rs2254210	509	A	G	0.130523	0.208191	0.5307	0.380157
rs2107301	510	T	C	0.125253	0.202841	0.53691	0.315686
rs12485716	511	A	G	0.118769	0.201112	0.554814	0.298434
rs563925	495	A	C	-0.123603	0.209478	0.555156	0.290909
rs10774227	497	A	G	-0.123451	0.211177	0.558826	0.392354
rs1501898	510	A	G	0.118535	0.207211	0.567288	0.309198
rs9527029	509	A	G	0.156226	0.284731	0.583225	0.0964215
rs2239179	510	G	A	0.117625	0.219835	0.592608	0.417647
rs10108951	509	C	G	-0.121712	0.22806	0.593559	0.153242
rs75473459	513	G	C	0.127736	0.23998	0.594535	0.115984
rs9527033	511	G	T	0.149089	0.284366	0.600079	0.125
rs4073729	511	G	C	0.123742	0.237619	0.602536	0.151277
rs575536	512	A	G	-0.103724	0.201996	0.607604	0.271484
rs495392	509	T	G	-0.103356	0.202301	0.609419	0.300589
rs759330	504	C	T	-0.0998853	0.20569	0.627243	0.264881
rs4678029	512	C	T	0.0975204	0.206731	0.637122	0.214844
rs12721373	510	T	A	0.114005	0.24243	0.638169	0.116667
rs2070632	483	A	C	-0.0977962	0.214064	0.647774	0.257764
rs6787344	505	C	G	-0.109666	0.247113	0.657195	0.113861
rs10190	512	T	C	0.0875546	0.201989	0.664679	0.334961
rs17881535	510	C	G	0.0862032	0.204324	0.673102	0.228431
rs7136534	510	T	C	0.0851262	0.203639	0.675929	0.236275
rs2075316	513	A	G	-0.0867029	0.211619	0.682017	0.426901
rs4487232	504	T	C	-0.0911699	0.223844	0.683794	0.462302
rs34042920	510	G	A	0.0942916	0.233378	0.686191	0.129412
rs11168292	499	G	C	-0.0829881	0.210634	0.693586	0.356713
rs1540339	504	A	G	0.0830927	0.212508	0.69579	0.389881
rs1354159	511	G	A	-0.0801039	0.205806	0.697113	0.229941
rs2075166	504	A	G	-0.0785228	0.204695	0.701268	0.131115
rs2283342	512	C	T	0.0780414	0.213403	0.714589	0.180664
rs34395935	497	C	G	0.0820492	0.231738	0.723294	0.143863
rs6444151	513	G	C	-0.0850402	0.243296	0.726688	0.118908
rs1800802	513	C	T	-0.0716461	0.207547	0.729941	0.210526
rs4760648	512	T	C	-0.0718828	0.208481	0.73025	0.401367
rs2238136	512	A	G	-0.0664608	0.201096	0.741028	0.282227
rs1847029	512	G	A	0.0664962	0.204864	0.745494	0.358398
rs17708472	512	A	G	0.0651379	0.203942	0.749428	0.232422
rs12721397	510	C	T	-0.065775	0.207116	0.750806	0.217647
rs9883099	496	C	A	0.0671507	0.211924	0.751347	0.195481
rs3851982	508	A	C	0.0745754	0.236224	0.752232	0.122047
rs3749208	511	T	C	-0.0633824	0.201138	0.752672	0.317025
rs16832956	512	G	C	-0.0650211	0.206472	0.752826	0.223633
rs10112428	510	G	A	0.0634511	0.202446	0.75396	0.281373
rs13095172	511	T	C	-0.0629986	0.201145	0.754128	0.318004
rs2189480	503	A	C	0.0668124	0.215137	0.756137	0.399602
rs12721364	492	T	C	-0.0699973	0.229776	0.760646	0.164634
rs9536239	512	G	A	-0.0730006	0.24029	0.761279	0.337232
rs12090516	510	T	C	-0.0579817	0.20467	0.776952	0.229412
rs12401854	513	T	C	-0.060711	0.220859	0.783404	0.158869
rs10222469	467	A	C	-0.0614223	0.226027	0.785816	0.200214
rs7613238	511	A	G	0.0626523	0.234083	0.788969	0.5
rs11713272	503	T	A	-0.0548799	0.205128	0.789053	0.333996
rs13320637	510	A	G	0.0477416	0.202786	0.813877	0.27549
rs1463892	512	A	G	-0.0467362	0.201618	0.816689	0.295898
rs11168275	510	G	A	0.0431936	0.204158	0.832443	0.233333
rs2238135	513	C	G	-0.0419609	0.202094	0.835517	0.253411
rs4917	513	T	C	-0.0405564	0.201327	0.84035	0.320663
rs3804595	510	C	G	0.0440797	0.221213	0.842057	0.161765
rs17282015	510	T	C	0.0407256	0.204689	0.842292	0.363725
rs73186015	513	A	G	0.0412322	0.216305	0.848823	0.175439
rs11168267	499	T	C	0.049554	0.278884	0.858969	0.0841683
rs2320762	499	G	T	-0.0339267	0.209489	0.871345	0.362725
rs11574044	510	G	T	-0.0386694	0.243604	0.873875	0.114706
rs581971	513	A	G	0.0346877	0.230917	0.880593	0.466862
rs757343	513	A	G	-0.0369006	0.247053	0.881267	0.109162
rs2853561	512	G	A	-0.0300205	0.201406	0.88151	0.322266
rs11574113	510	C	G	0.039035	0.262556	0.881812	0.0892157
rs2060553	507	A	G	-0.031082	0.218875	0.887073	0.172584
rs1973490	510	T	A	0.0301462	0.215538	0.888767	0.427451
rs17203502	507	A	G	0.0319934	0.235534	0.891953	0.499014
rs9866419	510	C	A	0.0204476	0.201619	0.919219	0.354839
rs7308216	503	C	G	0.0209581	0.217561	0.923257	0.190855
rs3804593	505	A	G	0.0222728	0.235265	0.924576	0.137624
rs6808422	509	C	T	0.0204792	0.220329	0.925945	0.46169
rs2270916	512	C	T	0.0200156	0.232409	0.931369	0.135742
rs1544410	512	A	G	-0.0169654	0.21468	0.937012	0.427734
rs4831	509	A	G	-0.0165035	0.223018	0.94101	0.10338
rs2239182	496	G	A	-0.0116754	0.241875	0.961501	0.487903
rs7513351	511	A	G	0.00862539	0.215758	0.968111	0.400394
rs2408877	510	T	A	0.00475874	0.207556	0.981708	0.210784
rs1801725	494	T	G	-0.00472769	0.227465	0.983418	0.173077
rs4045771	513	A	G	-0.00339013	0.208461	0.987025	0.411306
rs2228570	501	T	C	0.00297953	0.212302	0.988803	0.398204
rs12304114	509	G	C	0.00132241	0.214035	0.99507	0.433663
rs9820206	513	A	G	0.00123327	0.205134	0.995203	0.286275

## Sheet: Tabelle1
SNP	n_total	coded_allele	noncoded_allele	p value		Appropriate Model (based on Lambda)	Gene
rs9444348	512	G	A	0.00783486		between additive and dominant	NT5E	intron		intron
rs7310492	510	A	T	0.0212091		between additive and dominant	FGF23	downstream		downstream
rs12812339	503	C	A	0.0212487		dominant	FGF23	upstream	ovarian ca. response	upstream	ovarian ca. response
rs10783223	512	G	T	0.024567		additive	VDR	upstream		upstream
rs17882106	496	T	C	0.0255733		additiv	VDR	intron		intron
rs6489536	511	C	G	0.0259586		between additive and dominant	FGF23	upstream		upstream
rs11063118	511	C	T	0.0317288		between additive and dominant	FGF23	intron	prostate cancer risk	intron	prostate cancer risk
rs4431401	512	T	C	0.0436369		dominant	NT5E	intron		intron
rs13312747	497	C	G	0.0466415		additive	FGF23	upstream		upstream
